# Supplementary material for: Wing Geometric Morphometrics of Workers and Drones and Single Nucleotide Polymorphisms Provide Similar Genetic Structure in the Iberian Honey Bee (Apis mellifera iberiensis)
Source: Insects. 2020 Jan 30;11(2):89. doi: 10.3390/insects11020089 (PMC7074445; doi:10.3390/insects11020089)
Supplement: Supplementary file 1 [file insects-11-00089-s001.zip]

Archive with 1 entries (1 files):
- insects-688689-supplementary.xlsx
