# Supplementary material for: Wing Geometric Morphometrics of Workers and Drones and Single Nucleotide Polymorphisms Provide Similar Genetic Structure in the Iberian Honey Bee (Apis mellifera iberiensis)
Source: Insects. 2020 Jan 30;11(2):89. doi: 10.3390/insects11020089 (PMC7074445; doi:10.3390/insects11020089)
Supplement: Supplementary file 1 [file insects-11-00089-s001.zip › insects-688689-supplementary.xlsx]

## Sheet: Title and authors
Article
Wing geometric morphometrics of workers and drones and single nucleotide polymorphisms provide similar genetic structure in the Iberian honey bee (Apis mellifera iberiensis)
Dora Henriques1, Julio Chávez-Galarza1,2, Juliana S. G. Teixeira3, Helena Ferreira1, Cátia J. Neves1, Tiago M. Francoy4, M. Alice Pinto1*
	Centro de Investigação de Montanha (CIMO), Instituto Politécnico de Bragança, Campus de Sta. Apolónia, 5300-253 Bragança, Portugal; dorasmh@gmail.com, helenamf93@gmail.com, catia.jose7@gmail.com, apinto@ipb.pt
	Universidad Nacional de Cañete, Urb. Rosa de Hualcará, Calle Canal Maria Angola s/n, San Vicente de Cañete, Lima, Perú; jchavez@undc.edu.pe
	Faculdade de Filosofia, Ciências e Letras de Ribeirão Preto, Universidade de São Paulo, Av Bandeirantes, 3900, 14040-900 Ribeirão Preto, SP, Brazil; s.julianat@gmail.com;
	Escola de Artes, Ciências e Humanidades, Universidade de São Paulo, Rua Arlindo Béttio, 1000. 03828-000, São Paulo, SP, Brazil. tfrancoy@usp.br
	Correspondence: apinto@ipb.pt; Tel.: 351 273 303389

## Sheet: Table S1
Table S1. Number of forewings detached from drones (1) and workers (4), number of forewings discarded for drones (2) and workers (5) due to missing landmarks, and final number of forewings analysed for drones (3) and workers (6).
Colony ID	Drones			Workers
	(1)	(2)	(3)	(4)	(5)	(6)
2842	0	0	0	5	0	5
2855	1	1	0	5	0	5
2062	5	4	1	5	0	5
2479	5	4	1	5	0	5
2866	2	1	1	5	0	5
2879	2	1	1	4	0	4
2885	1	0	1	5	0	5
2889	2	1	1	5	0	5
2890	1	0	1	4	0	4
2168	5	3	2	5	0	5
2207	5	3	2	5	0	5
2230	5	3	2	5	0	5
2352	2	0	2	5	0	5
2521	5	3	2	5	0	5
2527	5	3	2	5	0	5
2854	2	0	2	5	0	5
2868	2	0	2	4	0	4
2869	2	0	2	5	0	5
2871	2	0	2	4	0	4
2877	2	0	2	5	0	5
2878	2	0	2	4	0	4
2881	2	0	2	4	0	4
2882	2	0	2	4	0	4
2886	2	0	2	4	0	4
2888	2	0	2	5	0	5
2027	5	2	3	5	0	5
2048	5	2	3	5	0	5
2054	5	2	3	5	0	5
2075	5	2	3	5	0	5
2080	5	2	3	5	0	5
2121	5	2	3	5	0	5
2190	5	2	3	5	0	5
2205	5	2	3	5	0	5
2223	5	2	3	5	0	5
2289	5	2	3	5	0	5
2299	5	2	3	5	0	5
2304	5	2	3	5	0	5
2315	5	2	3	5	0	5
2321	5	2	3	5	0	5
2344	5	2	3	5	0	5
2388	5	2	3	5	0	5
2410	5	2	3	5	1	4
2484	5	2	3	5	0	5
2495	5	2	3	5	0	5
2558	5	2	3	5	0	5
2632	5	2	3	5	0	5
2641	5	2	3	5	0	5
2666	3	0	3	5	0	5
2852	3	0	3	5	0	5
2856	3	0	3	5	0	5
2870	3	0	3	3	0	3
2874	3	0	3	4	0	4
2880	3	0	3	4	0	4
2883	3	0	3	4	0	4
2884	3	0	3	4	0	4
2887	3	0	3	4	0	4
2010	5	1	4	5	0	5
2020	5	1	4	5	0	5
2036	5	1	4	5	0	5
2040	5	1	4	5	0	5
2043	5	1	4	5	0	5
2044	5	1	4	5	0	5
2050	5	1	4	5	0	5
2053	5	1	4	5	0	5
2059	5	1	4	5	0	5
2067	4	0	4	5	0	5
2070	5	1	4	5	0	5
2076	5	1	4	5	0	5
2078	5	1	4	5	0	5
2087	5	1	4	5	0	5
2093	5	1	4	5	0	5
2096	5	1	4	5	0	5
2098	5	1	4	5	0	5
2105	5	1	4	5	0	5
2126	5	1	4	5	0	5
2133	5	1	4	5	0	5
2138	5	1	4	5	0	5
2144	5	1	4	5	0	5
2146	5	1	4	5	0	5
2151	5	1	4	5	0	5
2153	5	1	4	5	0	5
2154	5	1	4	5	0	5
2155	5	1	4	5	0	5
2159	5	1	4	5	0	5
2160	5	1	4	5	0	5
2163	5	1	4	5	0	5
2164	5	1	4	5	0	5
2175	5	1	4	5	0	5
2177	5	1	4	5	0	5
2196	5	1	4	5	0	5
2208	5	1	4	5	0	5
2210	5	1	4	5	0	5
2217	5	1	4	5	0	5
2220	5	1	4	5	0	5
2232	5	1	4	5	0	5
2233	5	1	4	5	0	5
2234	5	1	4	5	0	5
2238	5	1	4	5	0	5
2241	5	1	4	5	0	5
2244	5	1	4	5	0	5
2253	5	1	4	5	0	5
2261	5	1	4	5	0	5
2267	5	1	4	5	0	5
2268	5	1	4	5	0	5
2272	5	1	4	5	0	5
2279	5	1	4	5	0	5
2282	5	1	4	5	0	5
2284	5	1	4	5	0	5
2285	5	1	4	5	0	5
2292	5	1	4	5	0	5
2294	5	1	4	5	0	5
2307	5	1	4	5	0	5
2313	5	1	4	5	0	5
2326	5	1	4	5	0	5
2336	5	1	4	5	1	4
2348	5	1	4	5	0	5
2355	5	1	4	5	0	5
2365	5	1	4	5	0	5
2368	5	1	4	5	0	5
2369	5	1	4	5	0	5
2371	5	1	4	5	0	5
2376	5	1	4	5	1	4
2378	5	1	4	5	0	5
2389	5	1	4	5	0	5
2391	5	1	4	5	0	5
2392	5	1	4	5	0	5
2394	5	1	4	5	0	5
2395	5	1	4	5	0	5
2396	5	1	4	5	0	5
2399	5	1	4	5	0	5
2405	5	1	4	5	0	5
2407	5	1	4	5	1	4
2408	5	1	4	5	0	5
2409	5	1	4	5	0	5
2415	5	1	4	5	0	5
2417	5	1	4	5	0	5
2440	5	1	4	5	0	5
2441	5	1	4	5	0	5
2445	5	1	4	5	0	5
2446	5	1	4	5	0	5
2447	5	1	4	5	0	5
2450	5	1	4	5	0	5
2452	5	1	4	5	0	5
2465	5	1	4	5	0	5
2467	5	1	4	5	0	5
2468	5	1	4	5	0	5
2469	5	1	4	5	0	5
2470	5	1	4	5	0	5
2475	5	1	4	5	0	5
2477	5	1	4	5	0	5
2489	5	1	4	5	0	5
2496	5	1	4	5	0	5
2497	5	1	4	5	0	5
2499	5	1	4	5	0	5
2500	5	1	4	5	0	5
2507	5	1	4	5	0	5
2511	5	1	4	5	0	5
2517	5	1	4	5	0	5
2538	5	1	4	5	0	5
2541	5	1	4	5	0	5
2546	5	1	4	5	0	5
2554	5	1	4	5	0	5
2560	5	1	4	5	0	5
2568	5	1	4	5	0	5
2569	5	1	4	5	0	5
2570	5	1	4	5	0	5
2581	5	1	4	5	0	5
2582	5	1	4	5	0	5
2586	5	1	4	5	0	5
2587	5	1	4	5	0	5
2592	5	1	4	5	0	5
2593	5	1	4	5	0	5
2594	5	1	4	5	0	5
2596	5	1	4	5	0	5
2600	5	1	4	5	0	5
2605	5	1	4	5	0	5
2608	5	1	4	5	0	5
2610	5	1	4	5	0	5
2614	5	1	4	5	0	5
2616	5	1	4	5	0	5
2618	5	1	4	5	0	5
2620	5	1	4	5	0	5
2628	5	1	4	5	0	5
2630	5	1	4	5	0	5
2631	5	1	4	5	0	5
2634	5	1	4	5	0	5
2640	5	1	4	5	0	5
2645	5	1	4	5	0	5
2653	5	1	4	5	0	5
2654	5	1	4	5	0	5
2660	5	1	4	5	0	5
2663	4	0	4	5	0	5
2667	4	0	4	5	0	5
2668	4	0	4	5	0	5
2844	4	0	4	5	0	5
2851	4	0	4	5	0	5
2853	4	0	4	5	0	5
2857	4	0	4	5	0	5
2867	4	0	4	5	0	5
2873	5	1	4	4	0	4
2875	4	0	4	4	0	4
2000	5	0	5	5	0	5
2001	5	0	5	5	0	5
2002	5	0	5	5	0	5
2003	5	0	5	5	0	5
2004	5	0	5	5	0	5
2005	5	0	5	5	0	5
2006	5	0	5	5	1	4
2007	5	0	5	5	0	5
2008	5	0	5	5	0	5
2009	5	0	5	5	0	5
2011	5	0	5	5	0	5
2012	5	0	5	5	0	5
2013	5	0	5	5	0	5
2014	5	0	5	5	0	5
2015	5	0	5	5	0	5
2016	5	0	5	5	0	5
2017	5	0	5	5	0	5
2018	5	0	5	5	0	5
2019	5	0	5	5	0	5
2021	5	0	5	5	0	5
2022	5	0	5	5	0	5
2023	5	0	5	5	0	5
2024	5	0	5	5	0	5
2025	5	0	5	5	0	5
2026	5	0	5	5	0	5
2028	5	0	5	5	0	5
2029	5	0	5	5	0	5
2030	5	0	5	5	0	5
2031	5	0	5	5	0	5
2032	5	0	5	5	0	5
2033	5	0	5	5	0	5
2034	5	0	5	5	0	5
2035	5	0	5	5	0	5
2037	5	0	5	5	0	5
2038	5	0	5	5	0	5
2039	5	0	5	5	0	5
2041	5	0	5	5	0	5
2042	5	0	5	5	0	5
2045	5	0	5	5	0	5
2046	5	0	5	5	0	5
2047	5	0	5	5	0	5
2049	5	0	5	5	0	5
2051	5	0	5	5	0	5
2052	5	0	5	5	0	5
2055	5	0	5	5	0	5
2056	5	0	5	5	0	5
2057	5	0	5	5	0	5
2058	5	0	5	5	0	5
2060	5	0	5	5	0	5
2061	5	0	5	5	0	5
2063	5	0	5	5	0	5
2064	5	0	5	5	0	5
2065	5	0	5	5	0	5
2066	5	0	5	5	0	5
2068	5	0	5	5	0	5
2069	5	0	5	5	0	5
2071	5	0	5	5	0	5
2072	5	0	5	5	0	5
2073	5	0	5	5	0	5
2074	5	0	5	5	0	5
2077	5	0	5	5	0	5
2079	5	0	5	5	0	5
2081	5	0	5	5	0	5
2082	5	0	5	5	0	5
2083	5	0	5	5	0	5
2084	5	0	5	5	0	5
2085	5	0	5	5	0	5
2086	5	0	5	5	0	5
2088	5	0	5	5	0	5
2089	5	0	5	5	0	5
2090	5	0	5	5	0	5
2091	5	0	5	5	0	5
2092	5	0	5	5	0	5
2094	5	0	5	5	0	5
2095	5	0	5	5	0	5
2097	5	0	5	5	0	5
2099	5	0	5	5	0	5
2100	5	0	5	5	0	5
2101	5	0	5	5	0	5
2102	5	0	5	5	0	5
2103	5	0	5	5	0	5
2104	5	0	5	5	0	5
2106	5	0	5	5	0	5
2107	5	0	5	5	0	5
2108	5	0	5	5	0	5
2109	5	0	5	5	0	5
2110	5	0	5	5	0	5
2111	5	0	5	5	0	5
2112	5	0	5	5	0	5
2113	5	0	5	5	0	5
2114	5	0	5	5	0	5
2115	5	0	5	5	0	5
2116	5	0	5	5	0	5
2117	5	0	5	5	0	5
2118	5	0	5	5	0	5
2119	5	0	5	5	0	5
2120	5	0	5	5	0	5
2122	5	0	5	5	0	5
2123	5	0	5	5	0	5
2124	5	0	5	5	0	5
2125	5	0	5	5	0	5
2127	5	0	5	5	0	5
2128	5	0	5	5	0	5
2129	5	0	5	5	0	5
2130	5	0	5	5	0	5
2131	5	0	5	5	0	5
2132	5	0	5	5	0	5
2134	5	0	5	5	0	5
2135	5	0	5	5	0	5
2136	5	0	5	5	0	5
2137	5	0	5	5	0	5
2139	5	0	5	5	0	5
2140	5	0	5	5	0	5
2141	5	0	5	5	0	5
2142	5	0	5	5	0	5
2143	5	0	5	5	0	5
2145	5	0	5	5	0	5
2147	5	0	5	5	0	5
2148	5	0	5	5	0	5
2149	5	0	5	5	0	5
2150	5	0	5	5	0	5
2152	5	0	5	5	0	5
2156	5	0	5	5	0	5
2157	5	0	5	5	0	5
2158	5	0	5	5	0	5
2161	5	0	5	5	0	5
2162	5	0	5	5	0	5
2165	5	0	5	5	0	5
2166	5	0	5	5	0	5
2167	5	0	5	5	0	5
2169	5	0	5	5	0	5
2170	5	0	5	5	0	5
2171	5	0	5	5	0	5
2172	5	0	5	5	0	5
2173	5	0	5	5	0	5
2174	5	0	5	5	0	5
2176	5	0	5	5	0	5
2178	5	0	5	5	0	5
2179	5	0	5	5	0	5
2180	5	0	5	5	0	5
2181	5	0	5	5	0	5
2182	5	0	5	5	0	5
2183	5	0	5	5	0	5
2184	5	0	5	5	0	5
2185	5	0	5	5	0	5
2186	5	0	5	5	0	5
2187	5	0	5	5	0	5
2188	5	0	5	5	0	5
2189	5	0	5	5	0	5
2191	5	0	5	5	0	5
2192	5	0	5	5	0	5
2193	5	0	5	5	0	5
2194	5	0	5	5	0	5
2195	5	0	5	5	0	5
2197	5	0	5	5	0	5
2198	5	0	5	5	0	5
2199	5	0	5	5	0	5
2200	5	0	5	5	0	5
2201	5	0	5	5	0	5
2202	5	0	5	5	0	5
2203	5	0	5	5	0	5
2204	5	0	5	5	0	5
2206	5	0	5	5	0	5
2209	5	0	5	5	0	5
2211	5	0	5	5	0	5
2212	5	0	5	5	0	5
2213	5	0	5	5	0	5
2214	5	0	5	5	0	5
2215	5	0	5	5	0	5
2216	5	0	5	5	0	5
2218	5	0	5	5	0	5
2219	5	0	5	5	0	5
2221	5	0	5	5	0	5
2222	5	0	5	5	0	5
2224	5	0	5	5	0	5
2225	5	0	5	5	0	5
2226	5	0	5	5	0	5
2227	5	0	5	5	0	5
2228	5	0	5	5	0	5
2229	5	0	5	5	0	5
2231	5	0	5	5	0	5
2235	5	0	5	5	0	5
2236	5	0	5	5	0	5
2237	5	0	5	5	0	5
2239	5	0	5	5	0	5
2240	5	0	5	5	0	5
2242	5	0	5	5	0	5
2243	5	0	5	5	0	5
2245	5	0	5	5	0	5
2246	5	0	5	5	0	5
2247	5	0	5	5	0	5
2248	5	0	5	5	0	5
2249	5	0	5	5	0	5
2250	5	0	5	5	0	5
2251	5	0	5	5	0	5
2252	5	0	5	5	0	5
2254	5	0	5	5	0	5
2255	5	0	5	5	0	5
2256	5	0	5	5	0	5
2257	5	0	5	5	0	5
2258	5	0	5	5	0	5
2259	5	0	5	5	0	5
2260	5	0	5	5	0	5
2262	5	0	5	5	0	5
2263	5	0	5	5	0	5
2264	5	0	5	5	0	5
2265	5	0	5	5	0	5
2266	5	0	5	5	0	5
2269	5	0	5	5	0	5
2270	5	0	5	5	0	5
2271	5	0	5	5	0	5
2273	5	0	5	5	0	5
2274	5	0	5	5	0	5
2275	5	0	5	5	0	5
2276	5	0	5	5	0	5
2277	5	0	5	5	0	5
2278	5	0	5	5	0	5
2280	5	0	5	5	0	5
2281	5	0	5	5	0	5
2283	5	0	5	5	0	5
2286	5	0	5	5	0	5
2287	5	0	5	5	0	5
2288	5	0	5	5	1	4
2290	5	0	5	5	0	5
2291	5	0	5	5	0	5
2293	5	0	5	5	0	5
2295	5	0	5	5	0	5
2296	5	0	5	5	0	5
2297	5	0	5	5	0	5
2298	5	0	5	5	0	5
2300	5	0	5	5	0	5
2301	5	0	5	5	0	5
2302	5	0	5	5	0	5
2303	5	0	5	5	0	5
2305	5	0	5	5	1	4
2306	5	0	5	5	0	5
2308	5	0	5	5	0	5
2309	5	0	5	5	0	5
2310	5	0	5	5	0	5
2311	5	0	5	5	0	5
2312	5	0	5	5	0	5
2314	5	0	5	5	0	5
2316	5	0	5	5	0	5
2317	5	0	5	5	0	5
2318	5	0	5	5	0	5
2319	5	0	5	5	1	4
2320	5	0	5	5	0	5
2322	5	0	5	5	0	5
2323	5	0	5	5	0	5
2324	5	0	5	5	0	5
2325	5	0	5	5	0	5
2327	5	0	5	5	0	5
2328	5	0	5	5	0	5
2329	5	0	5	5	0	5
2330	5	0	5	5	0	5
2331	5	0	5	5	0	5
2332	5	0	5	5	0	5
2333	5	0	5	5	0	5
2334	5	0	5	5	0	5
2335	5	0	5	5	0	5
2337	5	0	5	5	0	5
2338	5	0	5	5	0	5
2339	5	0	5	5	0	5
2340	5	0	5	5	0	5
2341	5	0	5	5	0	5
2342	5	0	5	5	0	5
2343	5	0	5	5	0	5
2345	5	0	5	5	0	5
2346	5	0	5	5	0	5
2347	5	0	5	5	0	5
2349	5	0	5	5	0	5
2350	5	0	5	5	0	5
2351	5	0	5	5	0	5
2353	5	0	5	5	0	5
2354	5	0	5	5	0	5
2356	5	0	5	5	0	5
2357	5	0	5	5	0	5
2358	5	0	5	5	0	5
2359	5	0	5	5	0	5
2360	5	0	5	5	0	5
2361	5	0	5	5	0	5
2362	5	0	5	5	0	5
2363	5	0	5	5	0	5
2364	5	0	5	5	0	5
2366	5	0	5	5	0	5
2367	5	0	5	5	0	5
2370	5	0	5	5	0	5
2372	5	0	5	5	0	5
2373	5	0	5	5	0	5
2374	5	0	5	5	0	5
2375	5	0	5	5	0	5
2377	5	0	5	5	0	5
2379	5	0	5	5	0	5
2380	5	0	5	5	0	5
2381	5	0	5	5	0	5
2382	5	0	5	5	0	5
2383	5	0	5	5	0	5
2384	5	0	5	5	0	5
2385	5	0	5	5	0	5
2386	5	0	5	5	0	5
2387	5	0	5	5	0	5
2390	5	0	5	5	0	5
2393	5	0	5	5	0	5
2397	5	0	5	5	0	5
2398	5	0	5	5	0	5
2400	5	0	5	5	0	5
2401	5	0	5	5	0	5
2402	5	0	5	5	0	5
2403	5	0	5	5	0	5
2404	5	0	5	5	0	5
2406	5	0	5	5	0	5
2411	5	0	5	5	0	5
2412	5	0	5	5	0	5
2413	5	0	5	5	0	5
2414	5	0	5	5	0	5
2416	5	0	5	5	0	5
2418	5	0	5	5	0	5
2419	5	0	5	5	0	5
2420	5	0	5	5	0	5
2421	5	0	5	5	0	5
2422	5	0	5	5	0	5
2423	5	0	5	5	0	5
2424	5	0	5	5	0	5
2425	5	0	5	5	0	5
2426	5	0	5	5	0	5
2427	5	0	5	5	0	5
2428	5	0	5	5	0	5
2429	5	0	5	5	0	5
2430	5	0	5	5	0	5
2431	5	0	5	5	0	5
2432	5	0	5	5	3	2
2433	5	0	5	5	1	4
2434	5	0	5	5	0	5
2435	5	0	5	5	0	5
2436	5	0	5	5	0	5
2437	5	0	5	5	0	5
2438	5	0	5	5	0	5
2439	5	0	5	5	0	5
2442	5	0	5	5	0	5
2443	5	0	5	5	0	5
2444	5	0	5	5	0	5
2448	5	0	5	5	0	5
2449	5	0	5	5	0	5
2451	5	0	5	5	0	5
2453	5	0	5	5	0	5
2454	5	0	5	5	0	5
2455	5	0	5	5	0	5
2456	5	0	5	5	0	5
2457	5	0	5	5	0	5
2458	5	0	5	5	0	5
2459	5	0	5	5	0	5
2460	5	0	5	5	0	5
2461	5	0	5	5	0	5
2462	5	0	5	5	0	5
2463	5	0	5	5	0	5
2464	5	0	5	5	0	5
2466	5	0	5	5	0	5
2471	5	0	5	5	0	5
2472	5	0	5	5	0	5
2473	5	0	5	5	0	5
2474	5	0	5	5	0	5
2476	5	0	5	5	0	5
2478	5	0	5	5	0	5
2480	5	0	5	5	0	5
2481	5	0	5	5	0	5
2482	5	0	5	5	0	5
2483	5	0	5	5	0	5
2485	5	0	5	5	0	5
2486	5	0	5	5	0	5
2487	5	0	5	5	0	5
2488	5	0	5	5	0	5
2490	5	0	5	5	0	5
2491	5	0	5	5	0	5
2492	5	0	5	5	0	5
2493	5	0	5	5	0	5
2494	5	0	5	5	0	5
2498	5	0	5	5	0	5
2501	5	0	5	5	0	5
2502	5	0	5	5	0	5
2503	5	0	5	5	0	5
2504	5	0	5	5	0	5
2505	5	0	5	5	0	5
2506	5	0	5	5	0	5
2508	5	0	5	5	0	5
2509	5	0	5	5	0	5
2510	5	0	5	5	0	5
2512	5	0	5	5	0	5
2513	5	0	5	5	0	5
2514	5	0	5	5	0	5
2515	5	0	5	5	0	5
2516	5	0	5	5	0	5
2518	5	0	5	5	0	5
2519	5	0	5	5	0	5
2520	5	0	5	5	0	5
2522	5	0	5	5	0	5
2523	5	0	5	5	0	5
2524	5	0	5	5	0	5
2525	5	0	5	5	0	5
2526	5	0	5	5	0	5
2528	5	0	5	5	0	5
2529	5	0	5	5	0	5
2530	5	0	5	5	0	5
2531	5	0	5	5	0	5
2532	5	0	5	5	0	5
2533	5	0	5	5	1	4
2534	5	0	5	5	0	5
2535	5	0	5	5	0	5
2536	5	0	5	5	0	5
2537	5	0	5	5	0	5
2539	5	0	5	5	0	5
2540	5	0	5	5	0	5
2542	5	0	5	5	0	5
2543	5	0	5	5	0	5
2544	5	0	5	5	0	5
2545	5	0	5	5	0	5
2547	5	0	5	5	0	5
2548	5	0	5	5	0	5
2549	5	0	5	5	0	5
2550	5	0	5	5	0	5
2551	5	0	5	5	0	5
2552	5	0	5	5	0	5
2553	5	0	5	5	0	5
2555	5	0	5	5	0	5
2556	5	0	5	5	0	5
2557	5	0	5	5	0	5
2559	5	0	5	5	0	5
2561	5	0	5	5	0	5
2562	5	0	5	5	0	5
2563	5	0	5	5	0	5
2564	5	0	5	5	0	5
2565	5	0	5	5	0	5
2566	5	0	5	5	0	5
2567	5	0	5	5	0	5
2571	5	0	5	5	0	5
2572	5	0	5	5	0	5
2573	5	0	5	5	0	5
2574	5	0	5	5	0	5
2575	5	0	5	5	0	5
2576	5	0	5	5	0	5
2577	5	0	5	5	0	5
2578	5	0	5	5	0	5
2579	5	0	5	5	0	5
2580	5	0	5	5	0	5
2583	5	0	5	5	0	5
2584	5	0	5	5	0	5
2585	5	0	5	5	0	5
2588	5	0	5	5	0	5
2589	5	0	5	5	0	5
2590	5	0	5	5	0	5
2591	5	0	5	5	0	5
2595	5	0	5	5	0	5
2597	5	0	5	5	0	5
2598	5	0	5	5	0	5
2599	5	0	5	5	0	5
2601	5	0	5	5	0	5
2602	5	0	5	5	0	5
2603	5	0	5	5	0	5
2604	5	0	5	5	0	5
2606	5	0	5	5	0	5
2607	5	0	5	5	1	4
2609	5	0	5	5	0	5
2611	5	0	5	5	0	5
2612	5	0	5	5	0	5
2613	5	0	5	5	0	5
2615	5	0	5	5	0	5
2617	5	0	5	5	0	5
2619	5	0	5	5	0	5
2621	5	0	5	5	0	5
2622	5	0	5	5	0	5
2623	5	0	5	5	0	5
2624	5	0	5	5	0	5
2625	5	0	5	5	0	5
2626	5	0	5	5	0	5
2627	5	0	5	5	0	5
2629	5	0	5	5	0	5
2633	5	0	5	5	0	5
2635	5	0	5	5	0	5
2636	5	0	5	5	0	5
2637	5	0	5	5	0	5
2638	5	0	5	5	0	5
2639	5	0	5	5	0	5
2642	5	0	5	5	0	5
2643	5	0	5	5	0	5
2644	5	0	5	5	0	5
2646	5	0	5	5	0	5
2647	5	0	5	5	0	5
2648	5	0	5	5	0	5
2649	5	0	5	5	0	5
2650	5	0	5	5	0	5
2651	5	0	5	5	0	5
2652	5	0	5	5	0	5
2655	5	0	5	5	0	5
2656	5	0	5	5	0	5
2657	5	0	5	5	0	5
2658	5	0	5	5	0	5
2659	5	0	5	5	0	5
2661	5	0	5	5	0	5
2662	5	0	5	5	0	5
2664	5	0	5	5	0	5
2665	5	0	5	5	0	5
2843	5	0	5	5	0	5
2845	5	0	5	5	0	5
2846	5	0	5	5	0	5
2847	5	0	5	5	0	5
2848	5	0	5	1	0	1
2849	5	0	5	0	0	0
2850	5	0	5	1	0	1
2858	5	0	5	5	0	5
2859	5	0	5	5	0	5
2876	5	0	5	5	0	5
Total	3468	206	3262	3525	14	3511

## Sheet: Table S2
Table S2. Procrustes distances inferred from wing shape data of workers (below diagonal) and drones (above diagonal) obtained for the 23 populations (sites). The values marked in bold have a P-value <0.05.
	AT1	AT2	AT3	AT4	AT5	AT6	AT7	AT8	CT1	CT2	CT3	CT4	CT5	CT6	CT7	CT8	CT9	MT1	MT2	MT3	MT4	MT5	MT6
AT1	*	0.008	0.006	0.009	0.008	0.006	0.008	0.007	0.009	0.007	0.007	0.007	0.008	0.006	0.006	0.006	0.007	0.009	0.011	0.009	0.008	0.007	0.008
AT2	0.005	*	0.006	0.009	0.007	0.009	0.007	0.007	0.007	0.006	0.009	0.007	0.007	0.007	0.006	0.008	0.007	0.009	0.008	0.007	0.007	0.007	0.006
AT3	0.007	0.006	*	0.006	0.006	0.007	0.006	0.006	0.009	0.007	0.009	0.007	0.007	0.007	0.006	0.006	0.007	0.007	0.008	0.007	0.007	0.006	0.007
AT4	0.007	0.007	0.004	*	0.005	0.007	0.007	0.007	0.011	0.01	0.011	0.008	0.008	0.009	0.008	0.008	0.007	0.008	0.009	0.01	0.01	0.008	0.008
AT5	0.008	0.006	0.007	0.007	*	0.008	0.006	0.006	0.01	0.009	0.011	0.008	0.008	0.007	0.008	0.007	0.007	0.008	0.008	0.009	0.008	0.007	0.007
AT6	0.008	0.006	0.008	0.008	0.006	*	0.006	0.006	0.011	0.008	0.009	0.006	0.008	0.007	0.005	0.008	0.006	0.01	0.012	0.011	0.01	0.009	0.01
AT7	0.01	0.006	0.009	0.009	0.006	0.005	*	0.005	0.01	0.008	0.01	0.007	0.006	0.007	0.006	0.007	0.007	0.009	0.01	0.009	0.009	0.008	0.008
AT8	0.009	0.006	0.009	0.009	0.007	0.006	0.005	*	0.01	0.007	0.011	0.006	0.006	0.006	0.005	0.007	0.007	0.008	0.01	0.009	0.008	0.008	0.007
CT1	0.007	0.007	0.009	0.01	0.01	0.01	0.011	0.01	*	0.006	0.007	0.009	0.008	0.007	0.008	0.008	0.008	0.008	0.008	0.006	0.006	0.006	0.006
CT2	0.006	0.007	0.009	0.01	0.009	0.009	0.01	0.009	0.004	*	0.007	0.007	0.006	0.004	0.004	0.006	0.006	0.009	0.009	0.007	0.005	0.007	0.006
CT3	0.006	0.007	0.009	0.009	0.009	0.008	0.01	0.01	0.006	0.005	*	0.009	0.009	0.007	0.008	0.008	0.008	0.009	0.01	0.008	0.008	0.007	0.009
CT4	0.007	0.006	0.009	0.009	0.008	0.007	0.008	0.008	0.007	0.007	0.005	*	0.007	0.006	0.006	0.009	0.007	0.009	0.011	0.009	0.008	0.008	0.008
CT5	0.008	0.005	0.009	0.009	0.007	0.006	0.005	0.005	0.008	0.007	0.007	0.005	*	0.005	0.005	0.005	0.007	0.008	0.009	0.008	0.007	0.007	0.006
CT6	0.006	0.007	0.01	0.01	0.009	0.007	0.008	0.008	0.007	0.005	0.004	0.005	0.006	*	0.004	0.005	0.006	0.009	0.009	0.007	0.006	0.007	0.006
CT7	0.006	0.004	0.008	0.008	0.007	0.006	0.007	0.007	0.006	0.005	0.005	0.005	0.004	0.004	*	0.005	0.006	0.009	0.009	0.009	0.007	0.007	0.006
CT8	0.006	0.005	0.009	0.009	0.008	0.008	0.008	0.008	0.006	0.006	0.005	0.006	0.005	0.005	0.004	*	0.007	0.008	0.009	0.008	0.007	0.006	0.006
CT9	0.006	0.005	0.008	0.009	0.006	0.006	0.007	0.006	0.008	0.007	0.006	0.006	0.005	0.006	0.005	0.006	*	0.008	0.009	0.009	0.007	0.007	0.006
MT1	0.008	0.007	0.008	0.009	0.008	0.009	0.01	0.009	0.005	0.006	0.007	0.008	0.008	0.007	0.007	0.007	0.007	*	0.007	0.006	0.008	0.005	0.007
MT2	0.008	0.007	0.009	0.009	0.009	0.01	0.01	0.01	0.005	0.006	0.007	0.007	0.008	0.007	0.006	0.006	0.008	0.006	*	0.007	0.007	0.006	0.008
MT3	0.006	0.006	0.007	0.008	0.007	0.009	0.01	0.01	0.004	0.005	0.007	0.007	0.008	0.008	0.006	0.006	0.007	0.005	0.005	*	0.006	0.005	0.007
MT4	0.007	0.005	0.007	0.008	0.007	0.008	0.008	0.008	0.006	0.005	0.006	0.005	0.006	0.006	0.004	0.005	0.006	0.007	0.005	0.004	*	0.006	0.005
MT5	0.007	0.006	0.008	0.008	0.008	0.009	0.009	0.009	0.005	0.005	0.006	0.006	0.007	0.006	0.005	0.005	0.007	0.006	0.004	0.004	0.003	*	0.006
MT6	0.008	0.007	0.009	0.009	0.008	0.009	0.009	0.009	0.006	0.006	0.006	0.006	0.007	0.006	0.005	0.006	0.007	0.007	0.006	0.006	0.004	0.003	*

## Sheet: Table S3
Table S3. FST distances calculated using SNP data from Chávez‐Galarza, et al. [35]. The values marked in bold have a P-value <0.05.
	AT1	AT2	AT3	AT4	AT5	AT6	AT7	AT8	CT1	CT2	CT3	CT4	CT5	CT6	CT7	CT8	CT9	MT1	MT2	MT3	MT4	MT5	MT6
AT1	*
AT2	0.00206	*
AT3	0.01129	0.00799	*
AT4	0.02363	0.01526	0.01126	*
AT5	0.03078	0.02448	0.02172	0.01761	*
AT6	0.02633	0.01997	0.02726	0.01881	0.00812	*
AT7	0.02895	0.02562	0.03398	0.02327	0.00867	0	*
AT8	0.03549	0.03292	0.03755	0.02695	0.01917	0.01114	0.00586	*
CT1	0.03882	0.04669	0.04964	0.04136	0.05655	0.04678	0.0466	0.04893	*
CT2	0.03802	0.03966	0.04503	0.04462	0.04534	0.0393	0.038	0.04345	0.00979	*
CT3	0.0378	0.03471	0.04591	0.04076	0.04233	0.03855	0.03551	0.03825	0.02616	0.01997	*
CT4	0.02913	0.03052	0.0271	0.02652	0.02567	0.01855	0.01735	0.02497	0.03823	0.03333	0.0309	*
CT5	0.02242	0.02332	0.0262	0.02452	0.0212	0.01516	0.01343	0.02012	0.02311	0.01972	0.02209	0.0088	*
CT6	0.03218	0.02862	0.03314	0.03266	0.02735	0.0197	0.02159	0.02301	0.03766	0.02858	0.02568	0.01905	0.00945	*
CT7	0.02446	0.02119	0.02508	0.02036	0.01607	0.01241	0.01407	0.01484	0.03123	0.02521	0.02213	0.01245	0.00696	0.00847	*
CT8	0.04951	0.05012	0.05873	0.04478	0.04268	0.03993	0.03753	0.03373	0.05573	0.04599	0.04861	0.03772	0.02669	0.02195	0.01888	*
CT9	0.03367	0.03713	0.04202	0.0312	0.02614	0.02269	0.01878	0.02183	0.04192	0.03091	0.03531	0.02081	0.00951	0.01574	0.00574	0.00841	*
MT1	0.04518	0.05531	0.06439	0.06911	0.07467	0.06513	0.07087	0.07025	0.01987	0.02609	0.03893	0.05754	0.03868	0.05355	0.05079	0.07827	0.05844	*
MT2	0.04391	0.05189	0.05889	0.0591	0.06453	0.0616	0.05989	0.05728	0.01175	0.01623	0.02855	0.0474	0.02639	0.04604	0.03686	0.06222	0.04718	0.0095	*
MT3	0.02998	0.03607	0.04245	0.04192	0.04133	0.0375	0.03806	0.0347	0.00814	0.00938	0.02136	0.02945	0.01341	0.0217	0.01993	0.04168	0.02783	0.01519	0.0019	*
MT4	0.02357	0.02918	0.03687	0.03126	0.03137	0.02129	0.02406	0.02315	0.01161	0.0123	0.02003	0.01806	0.00494	0.01389	0.009	0.02359	0.01025	0.02475	0.01444	0.00602	*
MT5	0.02986	0.0356	0.04014	0.03474	0.03205	0.02782	0.02762	0.0236	0.01869	0.01475	0.01792	0.01936	0.00661	0.01506	0.00578	0.02677	0.01663	0.03269	0.0178	0.0028	0.00374	*
MT6	0.03253	0.04025	0.04519	0.03539	0.03245	0.0254	0.02257	0.01929	0.02029	0.02144	0.02861	0.02259	0.01048	0.01717	0.009	0.0168	0.00752	0.04053	0.02888	0.0129	0.00285	0.0059	*
